# Supplementary material for: Redirection of SARS-CoV-2 to phagocytes by intranasal sACE2-Fc as a universal decoy confers complete prophylactic protection
Source: eLife. 2026 May 18;14:RP108883. doi: 10.7554/eLife.108883 (PMC13183376; doi:10.7554/eLife.108883)
Supplement: Figure 6—source data 2. [file elife-108883-fig6-data2.zip]

Archive with 6 entries (5 files):
- Figure 6_source data_labelled/
- __MACOSX/._Figure 6_source data_labelled
- Figure 6_source data_labelled/Figure 6-source data 2_labelled.jpg
- __MACOSX/Figure 6_source data_labelled/._Figure 6-source data 2_labelled.jpg
- Figure 6_source data_labelled/Figure 6-source data 1_labelled.jpg
- __MACOSX/Figure 6_source data_labelled/._Figure 6-source data 1_labelled.jpg
